# Supplementary material for: Derivation and Characterization of Novel Cytocompatible Decellularized Tissue Scaffold for Myoblast Growth and Differentiation
Source: Cells. 2023 Dec 24;13(1):41. doi: 10.3390/cells13010041 (PMC10778107; doi:10.3390/cells13010041)
Supplement: Supplementary file 1 [file cells-13-00041-s001.zip]

Archive with 1 entries (1 files):
- cells-2723339-supplementary.pdf
